# Supplementary material for: Two Indias: The structure of primary health care markets in rural Indian villages with implications for policy
Source: Soc Sci Med. 2022 May;301:112799. doi: 10.1016/j.socscimed.2020.112799 (PMC9188269; doi:10.1016/j.socscimed.2020.112799)
Supplement: Multimedia component 2 [file mmc2.xml]

<?xml version="1.0" encoding="utf-8" standalone="no"?>
<data>
  <datasets>
    <author>jishnu.das@georgetown.edu</author>
    <type>1</type>
    <dataset>
      <name>Two Indias Microdata</name>
      <caption />
      <description>Microdata for Two Indias Paper</description>
      <filetype>
        <name />
      </filetype>
      <filesize />
      <source>0</source>
      <sourcename>Original Data</sourcename>
      <access>
        <type>1</type>
        <name>Data available in data repository</name>
        <reponame>GitHub.com</reponame>
        <PersistentId />
        <deeplinkurl>https://github.com/bbdaniels/ssm-rhcp-2019</deeplinkurl>
      </access>
    </dataset>
  </datasets>
</data>
